# Supplementary material for: Old Tricks, New Opportunities: How Companies Violate the International Code of Marketing of Breast-Milk Substitutes and Undermine Maternal and Child Health during the COVID-19 Pandemic
Source: Int J Environ Res Public Health. 2021 Mar 1;18(5):2381. doi: 10.3390/ijerph18052381 (PMC7967752; doi:10.3390/ijerph18052381)
Supplement: Supplementary file 1 [file ijerph-18-02381-s001.zip]

Archive with 13 entries (13 files):
- Figure S1.jpeg
- Figure S10.jpeg
- Figure S11.jpeg
- Figure S12.jpeg
- Figure S2.jpeg
- Figure S3.jpeg
- Figure S4.jpeg
- Figure S5.jpeg
- Figure S6.jpeg
- Figure S7 .jpeg
- Figure S8.jpeg
- Figure S9.jpeg
- Supplementary caption.docx
